# Supplementary material for: Biological Activities and Chemical Profiles of Kalanchoe fedtschenkoi Extracts
Source: Plants (Basel). 2023 May 10;12(10):1943. doi: 10.3390/plants12101943 (PMC10223013; doi:10.3390/plants12101943)
Supplement: Supplementary file 1 [file plants-12-01943-s001.zip]

Archive with 1 entries (1 files):
- plants-2341318-supplementary.pdf
